# Supplementary material for: Relationship of FDG PET/CT Textural Features with the Tumor Microenvironment and Recurrence Risks in Patients with Advanced Gastric Cancers
Source: Cancers (Basel). 2022 Aug 15;14(16):3936. doi: 10.3390/cancers14163936 (PMC9406203; doi:10.3390/cancers14163936)
Supplement: Supplementary file 1 [file cancers-14-03936-s001.zip]

Archive with 1 entries (1 files):
- cancers-1840097-supplementary.pdf
